# Supplementary material for: Slow Magnetic Relaxation and Modulated Photoluminescent Emission of Coordination Polymer Based on 3-Amino-4-hydroxybenzoate Zn and Co Metal Ions
Source: Molecules. 2023 Feb 15;28(4):1846. doi: 10.3390/molecules28041846 (PMC9964557; doi:10.3390/molecules28041846)
Supplement: Supplementary file 1 [file molecules-28-01846-s001.zip]

Archive with 1 entries (1 files):
- molecules-2185470-supplementary.pdf
